# Supplementary material for: Comparison of efficacy and safety between aspirin and oral anticoagulants for venous thromboembolism prophylaxis after major orthopaedic surgery: a meta-analysis of randomized clinical trials
Source: Front Pharmacol. 2024 Jan 8;14:1326224. doi: 10.3389/fphar.2023.1326224 (PMC10800895; doi:10.3389/fphar.2023.1326224)
Supplement: Supplementary file 1 [file DataSheet1.zip]

Archive with 3 entries (2 files):
- Supplementary Material/
- Supplementary Material/Supplementary Table 1.docx
- Supplementary Material/Supplementary Tables 2-9.docx
